# Supplementary material for: Target search by an imported conjugative DNA element for a unique integration site along a bacterial chromosome during horizontal gene transfer
Source: Nucleic Acids Res. 2023 Feb 10;51(7):3116–29. doi: 10.1093/nar/gkad068 (PMC10123120; doi:10.1093/nar/gkad068)
Supplement: gkad068_Supplemental_Files [file gkad068_supplemental_files.zip]

Archive with 3 entries (3 files):
- Movie S1 legend.pdf
- Supplementary Data.pdf
- Video1.mpeg
